# Supplementary material for: Blocking the dimerization of polyglutamine-expanded androgen receptor protects cells from DHT-induced toxicity by increasing AR turnover
Source: J Biol Chem. 2024 Mar 29;300(5):107246. doi: 10.1016/j.jbc.2024.107246 (PMC11067348; doi:10.1016/j.jbc.2024.107246)
Supplement: Supporting information [file mmc2.xlsx]

## Sheet: Fig 1
Panel A	one-way ANOVA
	Genotype +/- DHT	n (sample size)	F	p-value	r squared
A	AR16Q EtOH	9	117.4	<0.0001	0.9259
B	AR16Q DHT	9
C	AR111Q EtOH	9
D	AR111Q DHT	9
E	AR111Q F23A EtOH	9
F	AR111Q F23A DHT	9
post hoc Tukey's test	Mean Diff.	95% CI of diff	Adjusted p-value
A vs B	-124.5	-146.9 to -102.1	<0.0001
A vs C	0.2937	-22.10 to 22.68	>0.9999
A vs D	-61.57	-84.64 to -38.49	<0.0001
A vs E	19.35	-3.043 to 41.73	0.1261
A vs F	23.7	1.316 to 46.09	0.0322
B vs C	124.8	102.4 to 147.2	<0.0001
B vs D	62.95	39.87 to 86.03	<0.0001
B vs E	143.9	121.5 to 166.2	<0.0001
B vs F	148.2	125.8 to 170.6	<0.0001
C vs D	-61.86	-84.94 to -38.78	<0.0001
C vs E	19.05	-3.337 to 41.44	0.1368
C vs F	23.41	1.022 to 45.80	0.0356
D vs E	80.91	57.83 to 104.0	<0.0001
D vs F	85.27	62.19 to 108.3	<0.0001
E vs F	4.359	-18.03 to 26.75	0.992
Panel B	one-way ANOVA
	Genotype	n (sample size)	F	p-value	r squared
A	AR16Q	6	126.2	<0.0001	0.9439
B	AR111Q	6
C	AR111Q F23A	6
post hoc Tukey's test	Mean Diff.	95% CI of diff	Adjusted p-value
A vs B	1.178	0.7714 to 1.585	<0.0001
A vs C	2.486	2.080 to 2.893	<0.0001
B vs C	1.308	0.9016 to 1.715	<0.0001
Panel D	Komolgorov-Smirnov tests
	genotype	n (sample size)
A	AR112Q	131
B	AR111Q F23A	117
C	AR10Q	135
	p-value	D
A vs B	<0.0001	0.3794
A vs C	0.0005	0.25
B vs C	<0.0001	0.412

## Sheet: Fig 2
Panel B	one-way ANOVA
	genotype	n (sample size)	F	p-value	r squared
A	AR111Q A597/S598T	3	456.4	<0.0001	0.9935
B	AR10Q	3
C	AR112Q	3
post hoc Tukey's test
	Mean Diff	95% CI of diff	adjusted p-value
A vs B	-0.06356	-0.07259 to -0.05453	<0.0001
A vs C	-0.08564	-0.09468 to -0.07661	<0.0001
B vs C	-0.02208	-0.03111 to -0.01305	0.0007
Panel C	student's t-test
	n (sample size)	p-value	t	df	r squared
AR112Q	3	0.0003	12.06	4	0.9732
AR111Q F23A	3

## Sheet: Fig 3
Panel A	one-way ANOVA
	Genotype + Treatment	n (sample size)	F	p-value	r squared
A	AR111Q EtOH	3	303.6	<0.0001	0.9913
B	AR111Q DHT	3
C	AR111Q A597/S598T EtOH	3
D	AR111Q A597/S598T DHT	3
post hoc Tukey's test	Mean Diff	95% CI of diff	Adjusted p-value
A vs B	-0.1773	-0.1993 to -0.1553	<0.0001
A vs C	0.001843	-0.02017 to 0.02385	0.9927
A vs D	-0.03708	-0.05909 to -0.01507	0.0029
B vs C	0.1791	0.1571 to 0.2011	<0.0001
B vs D	0.1402	0.1182 to 0.1622	<0.0001
C vs D	-0.03893	-0.06094 to -0.01692	0.0021
Panel B	student's t-test
	n (sample size)	p-value	t	df	r squared
AR111Q	3	0.002	7.192	4	0.9282
AR111Q A597/S598T	3

## Sheet: Fig 4
Panel B	one-way ANOVA
	genotype + treatment	n (sample size)	F	p-value	r squared
A	AR111Q EtOH	3	3.256	0.0808	0.5498
B	AR111Q DHT	3
C	AR111Q A597/S598T EtOH	3
D	AR111Q A597/S598T DHT	3
post hoc Tukey test	Mean diff	95% of CI from diff	Adjusted p-value
A vs B	53.33	-2.908 to 109.6	0.0631
A vs C	35	-21.24 to 91.24	0.2665
A vs D	22.33	-33.91 to 78.57	0.6035
B vs C	-18.33	-74.57 to 37.91	0.7302
B vs D	-31	-87.24 to 25.24	0.3544
C vs D	-12.67	-68.91 to 43.57	0.886
Panel C	one-way ANOVA
	genotype + treatment	n (sample size)	F	p-value	r squared
A	AR111Q EtOH	3	0.5097	0.6768	0.01947
B	AR111Q DHT	3
C	AR111Q A597/S598T EtOH	3
D	AR111Q A597/S598T DHT	3
post hoc Tukey test	Mean diff	95% of CI from diff	Adjusted p-value
A vs B	-1.872e-06	-2.848e-005 to 2.473e-005	0.9977
A vs C	-5.982e-06	-3.259e-005 to 2.062e-005	0.9347
A vs D	6.448e-06	-2.016e-005 to 3.305e-005	0.9199
B vs C	-4.11e-06	-3.104e-005 to 2.282e-005	0.978
B vs D	8.32e-06	-1.861e-005 to 3.525e-005	0.8489
C vs D	1.243e-05	-1.450e-005 to 3.936e-005	0.621
Panel D	one-way ANOVA
	genotype + treatment	n (sample size)	F	p-value	r squared
A	AR111Q EtOH	3	3.147	0.0865	0.5413
B	AR111Q DHT	3
C	AR111Q A597/S598T EtOH	3
D	AR111Q A597/S598T DHT	3
post hoc Tukey test	Mean diff	95% CI of diff	Adjusted p-value
A vs B	-0.03511	-0.07271 to 0.002482	0.0674
A vs C	-0.01746	-0.05505 to 0.02014	0.4868
A vs D	-0.02428	-0.06187 to 0.01332	0.2417
B vs C	0.01766	-0.01994 to 0.05525	0.478
B vs D	0.01084	-0.02676 to 0.04843	0.7939
C vs D	-0.00682	-0.04441 to 0.03078	0.9351

## Sheet: Fig 5
Panel B	one-way ANOVA
	genotype +treatment	n (sample size)	F	p-value	r squared
A	AR111Q EtOH	158	503.9	<0.0001	0.697
B	AR111Q DHT	150
C	AR111Q A597/S598T EtOH	176
D	AR111Q A597/S598T DHT	177
post hoc Tukey's test	Mean diff	95% CI of Mean diff	Adjusted p-value
A vs B	-2.965	-3.195 to -2.736	<0.0001
A vs C	-0.0003555	-0.2211 to 0.2204	>0.9999
A vs D	-0.5887	-0.8092 to -0.3683	<0.0001
B vs C	2.965	2.741 to 3.189	<0.0001
B vs D	2.377	2.153 to 2.600	<0.0001
C vs D	-0.5884	-0.8028 to -0.3740	<0.0001

## Sheet: Fig 6
Panel B	Student's t-test
	n (sample size)	p-value	t	df	r squared
AR111Q	3	0.0273	3.4	4	0.743
AR111Q A597/S598T	3
Panel D	one-way ANOVA
	genotype +treatment	n (sample size)	F	p-value	r squared
A	AR111Q -3MA	3	56.52	<0.0001	0.9549
B	AR111Q +3MA	3
C	AR111Q A597/S598T -3MA	3
D	AR111Q A597/S598T +3MA	3
post hoc Tukey's test	Mean diff	95% CI of diff	p-value
A vs B	-0.09592	-0.3050 to 0.1131	0.4959
A vs C	0.5443	0.3353 to 0.7534	0.0001
A vs D	0.554	0.3450 to 0.7631	0.0001
B vs C	0.6403	0.4312 to 0.8493	<0.0001
B vs D	0.6499	0.4409 to 0.8590	<0.0001
C vs D	0.009688	-0.1994 to 0.2187	0.9987
Panel E	Student's t-tests
	n (sample size)	p-value	t	df	r squared
AR111Q -3MA	3	0.354	1.048	4	0.2153
AR111Q +3 MA	3
	n (sample size)	p-value	t	df	r squared
AR111Q A597/S598T -3MA	3	0.4547	0.827	4	0.146
AR111Q A597/S598T +3MA	3
Panel G	one-way ANOVA
	genotype +treatment	n (sample size)	F	p-value	r squared
A	AR111Q -MG132	3	139.1	<0.0001	0.9812
B	AR111Q +MG132	3
C	AR111Q A597/S598T -MG132	3
D	AR111Q A597/S598T +MG132	3
post hoc Tukey's test	Mean diff	95% CI of diff	p-value
A vs B	-1.238	-1.473 to -1.002	<0.0001
A vs C	0.05511	-0.1803 to 0.2905	0.8744
A vs D	-0.1127	-0.3481 to 0.1228	0.4634
B vs C	1.293	1.057 to 1.528	<0.0001
B vs D	1.125	0.8894 to 1.360	<0.0001
C vs D	-0.1678	-0.4032 to 0.06764	0.1814
Panel H	Student's t-tests
	n (sample size)	p-value	t	df	r squared
AR111Q -MG132	3	0.0003	12	4	0.973
AR111Q +MG132	3
	n (sample size)	p-value	t	df	r squared
AR111Q A597/S598T -MG132	3	0.0002	12.52	4	0.9751
AR111Q A597/S598T +MG132	3

## Sheet: Supp Fig 1
Panel A	one-way ANOVA
	genotype	n (sample size)	F	p-value	r squared
A	AR10Q	2	1.999	0.2302	0.4443
B	AR112Q	3
C	AR111Q F23A	3
post hoc Tukey's test	Mean diff	95% CI of diff	Adjusted p-value
A vs B	-0.01194	-0.03611 to 0.01223	0.3253
A vs C	-0.01423	-0.03840 to 0.009940	0.2285
B vs C	-0.002291	-0.02391 to 0.01933	0.9374

## Sheet: Supp Fig 3
Panel A	Student's t-test
	n (sample size)	p-value	t	df	r squared
AR111Q	3	0.348	1.062	4	0.2201
AR111Q A597/S598T	3

## Sheet: Supp Fig 4
Panel A	one-way ANOVA
	genotype +treatment	n (sample size)	F	p-value	r squared
A	AR111Q EtOH	136	167	<0.0001	0.4695
B	AR111Q DHT	136
C	AR111Q A597/S598T EtOH	173
D	AR111Q A597/S598T DHT	125
post hoc Tukey's test	Mean diff	95% CI of diff	Adjusted p-value
A vs B	-2.273	-2.630 to -1.916	<0.0001
A vs C	0.4645	0.1272 to 0.8018	0.0024
A vs D	-1.08	-1.445 to -0.7156	<0.0001
B vs C	2.737	2.400 to 3.075	<0.0001
B vs D	1.193	0.8279 to 1.557	<0.0001
C vs D	-1.545	-1.890 to -1.199	<0.0001
Panel B	one-way ANOVA
	genotype +treatment	n (sample size)	F	p-value	r squared
A	AR111Q EtOH	177	1123	<0.0001	0.8185
B	AR111Q DHT	175
C	AR111Q A597/S598T EtOH	231
D	AR111Q A597/S598T DHT	168
post hoc Tukey's test	Mean diff	95% CI of diff	Adjusted p-value
A vs B	-2.214	-2.342 to -2.085	<0.0001
A vs C	0.2778	0.1573 to 0.3984	<0.0001
A vs D	-1.133	-1.263 to -1.003	<0.0001
B vs C	2.492	2.371 to 2.613	<0.0001
B vs D	1.08	0.9500 to 1.211	<0.0001
C vs D	-1.411	-1.534 to -1.289	<0.0001

## Sheet: Supp Fig 5
Panel A	one-way ANOVA
	genotype	n (sample size)	F	p-value	r squared
A	AR10Q	28	6.394	0.0027	0.1408
B	AR112Q	30
C	AR111Q A597/S598T	24
post hoc Tukey's test	Mean diff	95% CI of diff	Adjusted p-value
A vs B	0.2313	0.05695 to 0.4057	0.0061
A vs C	0.2326	0.04819 to 0.4170	0.0096
B vs C	0.00128	-0.1788 to 0.1813	0.9998
